# Supplementary material for: Reassessing the Casual Effects of Genetically Predicted Obesity on Pelvic Organ Prolapse: Letter to the Editor on “Lifestyle factors, metabolic factors and socioeconomic status for pelvic organ prolapse: a Mendelian randomization study”
Source: Eur J Med Res. 2023 Sep 27;28:382. doi: 10.1186/s40001-023-01312-2 (PMC10536704; doi:10.1186/s40001-023-01312-2)
Supplement: Supplementary file 1 — Additional file 1. Table S1: Sensitivity analysis for Mendelian Randomization analysis. [file 40001_2023_1312_MOESM1_ESM.xlsx]

## Sheet: Sheet1
Table S1 Sensitivity analysis for Mendelian Randomization analysis
Outcome	Exposure	Methos	nSNP	beta	se	p	or	or_lci95	or_uci95	Cochran Q-value	P-value for heterogeneity	P-value for pleiotropy	I2
POP	BMI	IVW	303	0.105887	0.0518042	0.0409548	1.1117	1.00436	1.2305	433.167	1.05898e-06
		MR Egger	303	-0.0118936	0.146124	0.935183	0.988177	0.742082	1.31588			0.389331	0.854
		Weighted median	303	0.16396	0.0749432	0.0286849	1.17817	1.01722	1.36458
		Simex	303	0.101975	0.052812	0.0544	1.10736	1.00384	1.21087			0.1389
		MR PRESSO	303	0.105887	0.0518042	0.041822	1.1117	1.01016	1.21323
	WHR	IVW	234	0.211596	0.0512121	3.59994e-05	1.23565	1.11764	1.36612	342.096	4.13028e-06
		MR Egger	234	0.355567	0.120254	0.0034296	1.42699	1.12735	1.80627			0.187223	0.915
		Weighted median	234	0.169382	0.0803867	0.03511	1.18457	1.01189	1.38672
		MR PRESSO	234	0.211596	0.0512121	5.02167e-05	1.23565	1.13527	1.33602
	WHRadjBMI	IVW	262	0.211034	0.0427908	8.14913e-07	1.23496	1.1356	1.343	368.183	1.34857e-05
		MR Egger	262	0.20768	0.0906416	0.0227507	1.23082	1.03048	1.47011			0.966534	0.943
		Weighted median	262	0.142553	0.0676475	0.0350919	1.15322	1.01001	1.31672
		MR PRESSO	262	0.211034	0.0427908	1.45192e-06	1.23495	1.15108	1.31882
