# Supplementary material for: Reassessing the Casual Effects of Genetically Predicted Obesity on Pelvic Organ Prolapse: Letter to the Editor on “Lifestyle factors, metabolic factors and socioeconomic status for pelvic organ prolapse: a Mendelian randomization study”
Source: Eur J Med Res. 2023 Sep 27;28:382. doi: 10.1186/s40001-023-01312-2 (PMC10536704; doi:10.1186/s40001-023-01312-2)
Supplement: Supplementary file 2 — Additional file 2. Table S2: Associations of obesity with POP adjusted for EA, smoking initiation, and drinks per day using multivariable Mendelian randomization. [file 40001_2023_1312_MOESM2_ESM.xlsx]

## Sheet: Sheet1
Table S2 Associations of obesity with POP adjusted for EA, smoking initiation and drinks per day using multivariable Mendelian randomization.
Outcome	Exposue	nSNPs	Beta	S.E.	OR	LCI	UCI	P-value
POP	BMI	14	0.346859	0.152003	1.41462	1.11669	1.71254	0.0224935
	EA	255	0.00503035	0.0871471	1.00504	0.834235	1.17585	0.95397
	smk	3	-0.00648617	0.130423	0.993535	0.737906	1.24916	0.960336
	drk	3	0.534372	0.281358	1.70638	1.15491	2.25784	0.0575305
	WHR	4	0.459595	0.178932	1.58343	1.23273	1.93414	0.0102125
	EA	236	-0.046224	0.087436	0.954828	0.783454	1.1262	0.597041
	smk	4	0.0100523	0.123967	1.0101	0.767128	1.25308	0.935372
	drk	3	0.36007	0.266357	1.43343	0.91137	1.95549	0.176429
	WHRadjBMI	1	0.676722	0.242919	1.96742	1.4913	2.44354	0.00533958
	EA	225	-0.120492	0.0875271	0.886484	0.714931	1.05804	0.168627
	smk	5	-0.0332719	0.118446	0.967276	0.735121	1.19943	0.778784
	drk	3	0.363714	0.254852	1.43866	0.939153	1.93817	0.153534
