# Supplementary material for: Reassessing the Casual Effects of Genetically Predicted Obesity on Pelvic Organ Prolapse: Letter to the Editor on “Lifestyle factors, metabolic factors and socioeconomic status for pelvic organ prolapse: a Mendelian randomization study”
Source: Eur J Med Res. 2023 Sep 27;28:382. doi: 10.1186/s40001-023-01312-2 (PMC10536704; doi:10.1186/s40001-023-01312-2)
Supplement: Supplementary file 3 — Additional file 3. Table S3: Genetic information of SNPs associated with obesity for women in UVMR. [file 40001_2023_1312_MOESM3_ESM.xlsx]

## Sheet: Table S3
Table S3 Genetic information of SNPs associated with BMI for women in UVMR.
	SNP	EA	OA	Beta	EAF	S.E.	P-value	F
1	rs10002111	A	G	0.017	0.224	0.003	9.26e-10	36.43
2	rs1003081	T	C	0.014	0.435	0.002	6.27e-11	42.843
3	rs10048652	T	C	0.014	0.45	0.002	3.47e-09	34.452
4	rs1009473	T	C	-0.013	0.526	0.002	3.36e-08	30.49
5	rs10099330	A	G	-0.013	0.538	0.002	9.94e-09	32.44
6	rs10116186	A	G	-0.015	0.459	0.003	4.1e-08	31.102
7	rs10118701	A	G	-0.018	0.672	0.002	2.2e-13	53.778
8	rs10124645	A	G	0.014	0.592	0.002	4.98e-09	34.964
9	rs10182181	A	G	-0.036	0.505	0.002	5e-63	270.752
10	rs10237317	A	G	-0.014	0.588	0.002	6.82e-10	39.347
11	rs10271582	A	G	0.019	0.828	0.003	8.41e-09	32.222
12	rs10471636	A	G	-0.017	0.525	0.002	4.66e-13	50.174
13	rs1048932	A	C	-0.018	0.44	0.002	2.52e-16	68.438
14	rs10499694	A	G	0.014	0.494	0.002	3.99e-10	38.215
15	rs10513801	T	G	0.035	0.878	0.003	1.26e-27	121
16	rs10733682	A	G	0.016	0.458	0.002	1.85e-12	51.579
17	rs10742752	T	C	-0.013	0.375	0.002	3.98e-09	36
18	rs10746306	T	G	0.018	0.767	0.003	8.74e-09	33.341
19	rs10756714	A	G	0.021	0.555	0.002	1.46e-19	81.784
20	rs1075901	T	C	-0.014	0.452	0.002	4.36e-11	42.843
21	rs10761785	T	G	-0.017	0.514	0.002	4.17e-15	61.124
22	rs10797115	T	C	0.016	0.532	0.002	4.07e-12	48.393
23	rs10823893	A	G	0.018	0.406	0.003	5.22e-11	42.01
24	rs10824347	A	T	0.018	0.771	0.003	5.47e-11	42.491
25	rs10909880	T	C	-0.012	0.453	0.002	1.97e-08	31.769
26	rs10920678	A	G	0.016	0.424	0.002	7.46e-14	54.895
27	rs10938397	A	G	-0.032	0.571	0.002	1.66e-45	205.01
28	rs10962550	C	G	0.019	0.174	0.003	1.7e-10	40.96
29	rs10992867	A	G	0.019	0.269	0.003	8.89e-13	50.629
30	rs11022762	T	C	-0.015	0.368	0.002	5.56e-11	41.174
31	rs11073383	A	G	-0.016	0.48	0.002	3.26e-12	47.79
32	rs11165643	T	C	0.018	0.579	0.002	1.71e-16	67.688
33	rs11173522	A	C	0.017	0.233	0.003	9.01e-10	36.43
34	rs112646560	T	C	0.02	0.212	0.003	1.14e-09	37.516
35	rs11611246	T	G	0.021	0.199	0.003	1.27e-14	61.652
36	rs11667280	C	G	0.016	0.797	0.003	3.14e-08	29.684
37	rs11672660	T	C	-0.032	0.187	0.003	5.93e-31	131.43
38	rs11677607	T	C	-0.024	0.246	0.003	2.87e-19	79.012
39	rs1167800	A	G	0.02	0.553	0.002	3.66e-19	82.645
40	rs11692326	T	C	0.016	0.23	0.003	2.04e-09	36
41	rs11727273	T	C	-0.017	0.555	0.003	1.28e-10	42.25
42	rs11751591	A	G	-0.019	0.153	0.003	1.16e-08	33.423
43	rs11754747	T	C	0.015	0.271	0.003	1.27e-08	31.533
44	rs11880870	A	G	0.02	0.519	0.002	3.31e-18	73.363
45	rs11945861	A	G	-0.015	0.247	0.003	3.13e-08	30.864
46	rs11971098	A	G	-0.024	0.909	0.004	6.49e-09	33.414
47	rs12042959	A	G	0.019	0.865	0.003	2.33e-09	36.754
48	rs12089815	A	G	-0.015	0.553	0.003	6.02e-09	34.629
49	rs12140153	T	G	-0.033	0.091	0.005	2.87e-12	48.11
50	rs12150665	T	C	0.017	0.592	0.002	5.92e-14	57.622
51	rs12202969	A	G	-0.015	0.479	0.002	1.93e-10	39.745
52	rs12207125	A	G	0.018	0.776	0.003	7.67e-09	34.468
53	rs12364470	T	G	-0.02	0.855	0.003	2.54e-11	44.444
54	rs12429545	A	G	0.029	0.12	0.003	1.09e-18	77.76
55	rs12448257	A	G	0.015	0.219	0.003	3.13e-08	30.864
56	rs12462975	A	G	0.02	0.325	0.003	2.63e-16	65.934
57	rs12564992	A	G	-0.021	0.888	0.004	2.37e-09	34.979
58	rs12593036	A	G	0.015	0.69	0.003	6.65e-10	37.946
59	rs12612009	T	G	-0.014	0.663	0.002	3.78e-09	34.516
60	rs12645001	A	G	-0.014	0.356	0.002	4.11e-09	34.516
61	rs12680842	A	G	0.013	0.684	0.002	3.36e-08	29.34
62	rs12681792	A	C	0.018	0.204	0.003	2.61e-10	39.82
63	rs12692596	T	C	0.015	0.361	0.002	9.74e-11	40.295
64	rs12692738	T	C	-0.016	0.764	0.003	2.82e-10	38.822
65	rs12714199	T	C	-0.015	0.615	0.002	5.12e-10	40.295
66	rs1285997	C	G	-0.015	0.288	0.003	3.18e-09	36
67	rs12872889	T	C	-0.021	0.76	0.003	1.52e-11	45.454
68	rs1289736	T	C	0.014	0.543	0.002	1.43e-09	36.524
69	rs12914489	A	G	0.023	0.081	0.004	1.64e-10	39.76
70	rs12949279	T	C	0.018	0.563	0.002	6.09e-16	66.2
71	rs12981256	A	G	0.018	0.527	0.002	3.93e-15	62.616
72	rs13002158	A	G	-0.021	0.813	0.003	1.15e-12	51.444
73	rs13053342	A	G	0.015	0.4	0.002	1.32e-10	40.641
74	rs13062093	T	G	-0.014	0.632	0.002	8e-09	32.585
75	rs13068138	T	C	0.023	0.192	0.003	3.6e-17	73.198
76	rs13076052	C	G	-0.017	0.723	0.003	1.3e-08	32.766
77	rs13107325	T	C	0.045	0.083	0.004	9.33e-25	105.529
78	rs13110266	A	G	-0.014	0.403	0.002	1.55e-10	41.661
79	rs13174863	A	G	-0.027	0.854	0.003	4.53e-18	75.858
80	rs13209872	C	G	-0.014	0.345	0.002	6.07e-09	35.007
81	rs13213408	A	T	0.02	0.847	0.003	4.33e-09	35.637
82	rs1362910	A	G	0.013	0.413	0.002	3.03e-09	33.943
83	rs1403846	T	C	0.016	0.833	0.003	1.62e-08	31.206
84	rs1409818	T	C	0.025	0.108	0.004	1.58e-11	46.387
85	rs141729694	T	C	0.039	0.073	0.005	2.53e-14	57.284
86	rs1417665	T	C	0.02	0.802	0.003	5.68e-12	47.088
87	rs1421598	A	C	-0.019	0.841	0.003	6.78e-10	38.36
88	rs1436348	A	G	-0.013	0.432	0.002	6.31e-09	33.943
89	rs1441264	A	G	0.017	0.583	0.002	5.19e-14	55.276
90	rs1452075	T	C	0.016	0.732	0.003	1.47e-10	40.45
91	rs1491333	T	G	-0.015	0.263	0.003	9.85e-09	31.966
92	rs1492014	T	C	-0.015	0.568	0.002	2.84e-10	39.745
93	rs1518159	T	C	-0.019	0.25	0.003	6.66e-13	52.842
94	rs1561589	A	G	0.016	0.361	0.002	4.24e-12	47.191
95	rs1569979	A	G	0.023	0.774	0.003	1.57e-17	72.565
96	rs1579557	T	C	0.021	0.288	0.003	3.09e-17	71.91
97	rs158186	A	G	-0.029	0.166	0.003	3.23e-20	85.712
98	rs159032	T	C	0.015	0.231	0.003	4.52e-08	30.454
99	rs1681743	T	C	-0.013	0.401	0.002	3.7e-08	29.793
100	rs16851483	T	G	0.036	0.073	0.005	2.28e-15	62.273
101	rs16912921	A	C	0.025	0.313	0.002	1.56e-26	117.204
102	rs16926318	A	G	-0.023	0.921	0.004	4.23e-08	30.654
103	rs16926778	C	G	0.026	0.077	0.004	1.41e-09	36.56
104	rs16975921	A	T	-0.016	0.695	0.003	3.87e-11	42.51
105	rs16989232	A	G	0.013	0.385	0.002	1.52e-08	30.972
106	rs17014375	T	G	-0.019	0.87	0.003	1.46e-08	31.228
107	rs17033633	T	C	-0.021	0.169	0.003	7.26e-12	48.534
108	rs17405819	T	C	0.022	0.683	0.002	7.81e-20	82.507
109	rs1750307	A	T	0.014	0.365	0.002	8.22e-09	32.585
110	rs17508240	A	G	0.019	0.214	0.003	2.83e-09	35.626
111	rs17522122	T	G	0.017	0.467	0.002	6.46e-14	57.622
112	rs17619973	A	G	0.024	0.936	0.004	1.29e-08	31.673
113	rs17724992	A	G	0.017	0.719	0.003	6.65e-12	46.24
114	rs17751061	T	C	-0.018	0.159	0.003	1.29e-08	31.993
115	rs17767765	T	C	-0.013	0.515	0.002	2.6e-08	30.49
116	rs17806224	A	G	-0.029	0.181	0.003	3.52e-22	92.801
117	rs1799923	A	G	-0.024	0.111	0.004	5.1e-12	48.203
118	rs1801282	C	G	-0.018	0.897	0.003	4.72e-08	30.417
119	rs1808629	A	G	-0.023	0.674	0.003	5.76e-16	65.148
120	rs1812587	T	G	0.015	0.458	0.003	6.95e-09	34.178
121	rs185350	T	C	0.013	0.49	0.002	7.14e-09	33.851
122	rs1861412	A	G	-0.022	0.423	0.002	9.13e-21	87.382
123	rs1884389	T	C	-0.014	0.44	0.002	1.2e-09	37.051
124	rs1884897	A	G	-0.017	0.375	0.002	9.06e-14	53.991
125	rs1927790	T	C	-0.014	0.608	0.002	1.27e-09	37.655
126	rs1928295	T	C	0.016	0.571	0.002	2.85e-13	52.893
127	rs1949197	A	G	0.014	0.401	0.002	3.04e-09	36.524
128	rs197374	T	C	0.017	0.405	0.002	2.82e-13	55.276
129	rs1984559	A	G	0.016	0.808	0.003	3.27e-08	29.521
130	rs198665	A	C	0.013	0.394	0.002	4.42e-09	33.943
131	rs2012502	A	C	0.015	0.384	0.002	2.97e-11	44.251
132	rs2045293	T	C	0.019	0.417	0.002	4.06e-16	67.526
133	rs2053682	A	C	0.018	0.678	0.003	1.89e-13	53.582
134	rs209416	A	T	0.017	0.324	0.002	8.71e-12	47.84
135	rs2112347	T	G	0.031	0.63	0.002	2.13e-42	180.493
136	rs214249	T	G	0.017	0.607	0.002	1.37e-12	48.418
137	rs2161097	T	C	0.013	0.442	0.002	2.31e-08	31.457
138	rs2178899	A	T	0.025	0.885	0.003	7.16e-14	56.478
139	rs2185027	A	C	-0.015	0.698	0.002	1.11e-10	41.174
140	rs2228213	A	G	-0.015	0.337	0.002	9.21e-11	41.406
141	rs2267812	A	C	-0.017	0.807	0.003	1.74e-09	35.177
142	rs2267958	A	G	-0.016	0.51	0.002	1.88e-11	45.002
143	rs2271046	A	T	-0.014	0.694	0.003	2.38e-08	30.03
144	rs2271189	A	G	-0.015	0.396	0.002	6.35e-10	37.007
145	rs2279574	A	C	-0.017	0.549	0.002	1.96e-12	51.465
146	rs2289292	T	C	-0.019	0.332	0.003	1.13e-14	57.76
147	rs2289705	A	G	-0.015	0.796	0.003	1.47e-08	33.284
148	rs2299383	T	C	0.018	0.395	0.002	2.73e-16	68.438
149	rs2357760	A	G	0.016	0.673	0.002	1.09e-11	47.79
150	rs2465043	A	G	-0.014	0.351	0.002	3.22e-09	35.007
151	rs2470520	T	C	-0.013	0.577	0.002	4.16e-08	30.011
152	rs247975	T	C	-0.018	0.466	0.002	3.62e-15	62.616
153	rs2479958	A	G	0.014	0.486	0.002	1.38e-08	31.641
154	rs2528531	A	C	-0.015	0.651	0.002	1.35e-09	36.502
155	rs2568958	A	G	0.023	0.619	0.002	1.32e-24	106.465
156	rs2605603	A	G	-0.013	0.481	0.002	1.4e-09	36
157	rs2619976	T	C	0.015	0.399	0.002	6.17e-10	37.007
158	rs2712643	A	C	-0.015	0.239	0.003	1.47e-09	37.946
159	rs273504	A	G	-0.015	0.576	0.002	1.27e-10	43.102
160	rs2754079	A	G	-0.016	0.571	0.002	2.31e-11	46.004
161	rs2814992	A	G	-0.029	0.667	0.002	1.25e-35	155.707
162	rs2820295	A	G	0.021	0.325	0.002	8.03e-19	79.507
163	rs2836754	T	C	-0.015	0.369	0.002	3.73e-11	45.87
164	rs28489620	A	G	-0.018	0.282	0.003	6.9e-10	38.955
165	rs2861685	T	C	0.018	0.586	0.003	1.05e-11	47.929
166	rs2862961	A	G	-0.024	0.699	0.003	5.3e-22	91.394
167	rs2959592	T	C	0.017	0.809	0.003	6.26e-10	36.862
168	rs2968864	T	C	0.016	0.756	0.003	9.35e-10	36.446
169	rs2984618	T	G	0.017	0.443	0.002	2.21e-14	57.622
170	rs329651	T	G	0.018	0.805	0.003	1.96e-10	41.787
171	rs337637	A	G	-0.013	0.358	0.002	3.04e-08	29.537
172	rs34517439	A	C	0.039	0.117	0.004	2e-21	90.482
173	rs34811474	A	G	-0.032	0.222	0.003	5.19e-24	104.567
174	rs34930419	T	C	-0.046	0.968	0.008	1.37e-09	36.316
175	rs35020117	T	G	0.017	0.546	0.003	1.23e-09	37.346
176	rs35107973	T	C	0.023	0.117	0.004	7.66e-09	32.573
177	rs355754	T	C	-0.014	0.604	0.002	4.26e-10	38.117
178	rs35722922	A	G	0.019	0.626	0.003	3.65e-12	48.483
179	rs3803286	A	G	0.017	0.341	0.002	8.29e-13	51.361
180	rs3806114	A	G	-0.014	0.694	0.002	4.49e-09	34.516
181	rs3826408	T	C	0.012	0.418	0.002	4.48e-08	30.25
182	rs3829849	T	C	0.014	0.35	0.002	1.93e-09	34.964
183	rs3977755	T	C	-0.014	0.287	0.003	8.5e-09	32.718
184	rs4055791	T	C	-0.017	0.414	0.003	1.77e-10	39.643
185	rs4148155	A	G	0.02	0.887	0.004	6.2e-09	33.64
186	rs4240673	T	C	0.018	0.456	0.002	1.03e-15	64
187	rs427943	A	C	-0.018	0.428	0.002	1.37e-14	59.223
188	rs429358	T	C	0.028	0.846	0.004	3.17e-14	58.778
189	rs4295917	A	G	0.014	0.652	0.002	1.62e-08	31.641
190	rs4307239	A	G	-0.014	0.536	0.002	1.31e-09	37.582
191	rs4320543	A	G	-0.013	0.419	0.002	2.95e-08	31.457
192	rs4421623	T	G	0.018	0.21	0.003	1.13e-11	46.442
193	rs4459316	T	C	-0.015	0.551	0.002	2.33e-11	44.832
194	rs4474229	A	G	-0.017	0.369	0.003	1.64e-10	41.055
195	rs4482463	A	C	-0.037	0.917	0.004	5.21e-18	75.524
196	rs4569924	T	C	0.016	0.435	0.002	7.44e-13	51.579
197	rs4586287	C	G	0.014	0.674	0.003	2.95e-08	30.47
198	rs4673553	T	G	-0.015	0.555	0.002	2.59e-11	44.251
199	rs4677812	A	C	-0.014	0.293	0.003	9.38e-09	33.178
200	rs4776982	A	G	0.031	0.769	0.003	4.25e-33	143.078
201	rs4783718	T	C	0.02	0.419	0.002	1.77e-19	78.669
202	rs4790292	A	C	-0.026	0.147	0.003	1.65e-15	63.516
203	rs4834272	T	C	-0.014	0.687	0.002	8.24e-10	38.656
204	rs4858223	T	C	-0.016	0.326	0.003	8.26e-11	41.474
205	rs4864201	T	C	0.013	0.346	0.002	6.34e-09	32.44
206	rs4880341	T	C	-0.014	0.572	0.002	4.53e-10	38.656
207	rs4889606	A	G	0.027	0.631	0.002	1.25e-32	135.773
208	rs4929923	T	C	-0.022	0.337	0.002	2.51e-22	92.327
209	rs4936175	T	C	-0.016	0.559	0.002	6.69e-12	47.191
210	rs4969387	C	G	-0.015	0.738	0.003	6.9e-09	32.532
211	rs4986044	T	C	-0.017	0.453	0.002	2.2e-15	61.837
212	rs543874	A	G	-0.058	0.777	0.003	8.7e-100	455.111
213	rs56161855	A	T	-0.026	0.867	0.004	1.48e-11	44.787
214	rs563132	A	T	0.018	0.605	0.002	1.96e-14	56.25
215	rs563296	A	G	0.018	0.558	0.002	8.85e-14	53.168
216	rs57221746	A	G	-0.018	0.221	0.003	2.08e-08	30.595
217	rs6010784	T	C	0.013	0.508	0.002	1.08e-08	32.802
218	rs6050446	A	G	-0.037	0.032	0.006	6.2e-09	33.785
219	rs6142096	A	G	0.013	0.52	0.002	4.17e-09	33.943
220	rs61813324	T	C	0.03	0.131	0.004	3.6e-14	58.385
221	rs62106258	T	C	0.099	0.953	0.006	8.72e-58	254.454
222	rs625652	A	T	-0.02	0.64	0.003	9.05e-13	52.16
223	rs6265	T	C	-0.037	0.183	0.003	7.95e-40	172.735
224	rs6446187	A	C	0.028	0.505	0.003	1.22e-26	114.325
225	rs645026	A	G	-0.016	0.744	0.003	4.79e-10	37.87
226	rs6489156	T	C	0.022	0.734	0.003	9.97e-18	72.905
227	rs6493498	T	C	0.016	0.446	0.002	1.53e-13	54.895
228	rs6548237	A	C	-0.058	0.16	0.003	4.43e-89	394.502
229	rs6556810	T	C	-0.012	0.534	0.002	4.98e-08	29.066
230	rs6561937	A	T	-0.02	0.767	0.003	5.95e-13	53.236
231	rs6567160	T	C	-0.057	0.751	0.003	8.74e-108	475.575
232	rs657452	A	G	0.02	0.405	0.002	1.14e-19	85.143
233	rs6585198	A	G	-0.015	0.444	0.002	1.22e-12	49
234	rs6606686	C	G	-0.018	0.698	0.002	2.5e-14	59.894
235	rs6669189	T	C	0.021	0.405	0.002	4.69e-21	91.116
236	rs6720868	T	C	0.017	0.306	0.002	4.65e-12	49.585
237	rs6728037	A	G	0.021	0.386	0.002	6.49e-19	81
238	rs6739199	T	C	0.016	0.27	0.003	3.2e-10	40.45
239	rs6870983	T	C	-0.021	0.206	0.003	9.61e-16	66.485
240	rs6890310	A	G	-0.015	0.294	0.003	1.38e-09	37.946
241	rs6973700	A	G	0.019	0.789	0.003	1.77e-09	36.376
242	rs7024334	T	G	0.016	0.226	0.003	1.63e-09	37.398
243	rs7084454	A	G	0.023	0.306	0.003	7.43e-20	81
244	rs709400	A	G	0.018	0.621	0.002	4.41e-16	64
245	rs7105462	A	G	0.014	0.581	0.002	4.4e-10	39.198
246	rs7107409	T	C	-0.018	0.22	0.003	2.05e-08	30.941
247	rs7124681	A	C	0.025	0.418	0.002	9.27e-29	126.052
248	rs7133378	A	G	0.016	0.334	0.002	1.85e-11	43.34
249	rs7138803	A	G	0.029	0.388	0.002	9.7e-38	160.078
250	rs7141420	T	C	0.021	0.549	0.002	7.84e-22	91.116
251	rs7239114	A	G	0.016	0.542	0.002	3.9e-12	49.638
252	rs7250833	T	C	0.015	0.311	0.002	7.22e-10	38.543
253	rs73124396	T	C	0.019	0.797	0.003	1.05e-08	32.111
254	rs73213484	A	T	0.025	0.857	0.004	2.28e-11	45.654
255	rs7335249	T	C	0.014	0.558	0.002	4.91e-09	34.452
256	rs7395632	T	C	-0.013	0.357	0.002	3.87e-08	29.34
257	rs7428670	C	G	0.02	0.269	0.003	3.09e-15	60.361
258	rs7498044	A	G	-0.018	0.214	0.003	2.73e-08	31.641
259	rs750090	T	C	0.016	0.624	0.002	7.4e-11	42.25
260	rs7550711	T	C	0.064	0.028	0.007	3.37e-21	88.858
261	rs7571496	A	G	0.015	0.743	0.003	1.45e-08	31.102
262	rs7588437	A	G	-0.018	0.367	0.002	8.38e-15	58.556
263	rs7594237	A	T	-0.014	0.277	0.003	1.81e-08	32.718
264	rs7601870	A	G	-0.013	0.453	0.002	1.23e-08	32.938
265	rs7601895	C	G	0.016	0.689	0.003	9.61e-11	41.474
266	rs7621025	T	C	-0.02	0.261	0.003	1.62e-15	64
267	rs7647242	T	C	0.015	0.394	0.002	3.92e-10	39.745
268	rs768023	A	G	0.019	0.603	0.002	1.38e-16	70.713
269	rs76900466	T	G	0.023	0.883	0.004	4.53e-08	30.654
270	rs77432547	A	G	-0.018	0.724	0.003	2.28e-09	36.415
271	rs7788008	A	G	-0.017	0.43	0.002	1.09e-13	55.276
272	rs7805441	T	C	0.015	0.547	0.002	2.01e-10	40.295
273	rs782971	A	G	-0.017	0.754	0.003	4.89e-12	47.334
274	rs786420	T	C	0.016	0.772	0.003	8.84e-09	32.956
275	rs78886584	A	G	-0.015	0.501	0.003	1.3e-08	33.284
276	rs7899106	A	G	-0.038	0.95	0.005	7.65e-14	56.25
277	rs79113395	A	G	-0.021	0.267	0.003	1.45e-12	49
278	rs7976757	T	C	-0.019	0.177	0.003	2.94e-10	40.96
279	rs8024806	T	C	0.027	0.937	0.005	9.76e-09	33.492
280	rs8033510	T	C	0.014	0.364	0.002	1.13e-08	32.585
281	rs8038522	T	G	-0.014	0.413	0.002	1.27e-09	37.051
282	rs8075273	A	C	-0.016	0.29	0.002	5.56e-11	44.444
283	rs811054	T	C	0.016	0.533	0.002	3.18e-13	54.223
284	rs836525	T	C	0.018	0.173	0.003	9.75e-09	32.233
285	rs879620	T	C	0.025	0.596	0.002	5.45e-26	115.329
286	rs893006	A	C	0.017	0.721	0.002	4.05e-13	51.96
287	rs895330	C	G	0.018	0.807	0.003	6.65e-10	38.955
288	rs915814	A	G	-0.018	0.246	0.003	5.88e-09	34.81
289	rs925018	C	G	-0.014	0.665	0.002	9.81e-10	38.117
290	rs9304665	A	T	0.02	0.74	0.003	1.84e-14	57.086
291	rs9367369	A	G	0.017	0.71	0.003	2.32e-09	35.587
292	rs942066	A	G	-0.02	0.374	0.003	1.04e-13	55.973
293	rs943005	T	C	0.04	0.147	0.003	1.99e-43	188.352
294	rs9531786	C	G	-0.014	0.371	0.002	8.39e-09	33.063
295	rs9571687	A	C	-0.015	0.342	0.002	3.24e-09	36.502
296	rs9579775	A	C	-0.025	0.867	0.004	3.66e-10	39.69
297	rs9595630	T	G	0.015	0.655	0.002	2.04e-10	39.745
298	rs973345	T	C	0.014	0.611	0.002	1.09e-09	38.117
299	rs9906944	T	C	-0.019	0.355	0.002	7.25e-15	62.674
300	rs9926784	T	C	0.025	0.8	0.003	6.01e-20	81
301	rs9937053	A	G	0.068	0.437	0.002	1e-200	941.374
302	rs994596	T	C	0.015	0.325	0.003	1.02e-09	36
303	rs9955276	T	C	0.022	0.144	0.003	8.02e-12	48.129

## Sheet: Table S4
Table S4 Genetic information of SNPs associated with WHR for women in UVMR.
	SNP	EA	OA	Beta	EAF	S.E.	P-value	F
1	rs10019888	A	G	-0.032	0.813	0.003	1.1e-24	104.567
2	rs1002473	T	G	0.019	0.212	0.003	4.18e-09	35.626
3	rs10049088	T	C	-0.028	0.382	0.002	5.04e-33	140.028
4	rs10101067	C	G	0.047	0.07	0.005	2.28e-25	106.778
5	rs10279936	A	C	0.013	0.493	0.002	1.54e-08	31.174
6	rs1035942	A	G	0.019	0.274	0.003	7.7e-13	49.52
7	rs10445337	T	C	-0.023	0.787	0.003	1.4e-16	67.474
8	rs1045241	T	C	-0.026	0.283	0.003	1.93e-23	96.191
9	rs1045411	T	C	-0.016	0.28	0.003	2.91e-09	35.54
10	rs10477191	A	G	-0.039	0.936	0.005	2.58e-13	52.697
11	rs10506110	A	C	0.015	0.635	0.003	2.95e-09	35.046
12	rs10519223	A	G	0.014	0.434	0.002	4.3e-09	33.543
13	rs10737472	A	C	-0.024	0.85	0.003	4.9e-14	57.466
14	rs10761604	T	C	0.017	0.445	0.002	3.32e-13	54.631
15	rs10761785	T	G	-0.017	0.514	0.002	2e-14	57.233
16	rs10788569	T	C	-0.018	0.723	0.003	2.5e-12	49
17	rs10795055	A	G	0.016	0.392	0.002	3.94e-11	43.891
18	rs10817158	A	C	0.017	0.316	0.003	7.39e-12	48.442
19	rs10835211	A	G	0.017	0.265	0.003	4.84e-11	43.256
20	rs10842708	A	G	-0.038	0.764	0.003	9.05e-50	218.13
21	rs10875120	T	G	-0.02	0.784	0.003	1.59e-12	51.532
22	rs10891290	T	C	0.024	0.645	0.002	3.01e-23	101.674
23	rs10919388	A	C	-0.037	0.273	0.003	9.05e-47	204.71
24	rs10979731	T	C	-0.015	0.331	0.003	9.13e-09	31.966
25	rs11029441	T	C	-0.029	0.915	0.005	1.78e-09	36
26	rs11078883	C	G	-0.014	0.654	0.003	2.2e-08	30.914
27	rs11133377	A	G	0.021	0.724	0.003	6.14e-15	59.347
28	rs11187537	C	G	0.021	0.262	0.003	3.52e-15	62.82
29	rs11208659	T	C	-0.028	0.918	0.004	2.23e-11	44.988
30	rs11649660	C	G	0.02	0.789	0.003	1.13e-09	36.365
31	rs11664106	A	T	0.033	0.631	0.003	5.45e-31	136.389
32	rs11666808	T	C	0.03	0.371	0.003	1.44e-27	114.796
33	rs11694173	A	G	0.02	0.176	0.003	2.98e-12	48.039
34	rs11714441	T	C	0.017	0.4	0.003	1.22e-09	37.346
35	rs11727676	T	C	-0.024	0.911	0.004	4.94e-09	34.265
36	rs11764879	A	G	-0.017	0.287	0.003	1.17e-11	46.786
37	rs1190982	T	C	0.019	0.303	0.003	7.02e-14	55.102
38	rs11929253	A	G	0.019	0.178	0.003	6.45e-11	43.834
39	rs12061508	A	G	0.018	0.21	0.003	2.97e-10	40.869
40	rs12293855	A	G	0.024	0.131	0.004	8.9e-10	38.186
41	rs12463321	A	G	-0.024	0.147	0.004	6.06e-10	38.244
42	rs12496008	T	C	0.019	0.264	0.003	4.01e-10	39.69
43	rs12553980	A	T	0.014	0.643	0.003	2.05e-08	30.47
44	rs12595496	A	G	-0.026	0.866	0.003	1.59e-14	58.928
45	rs12602912	T	C	0.02	0.211	0.003	9.67e-12	45.214
46	rs12817549	T	C	-0.016	0.552	0.002	1.41e-12	49.611
47	rs12820906	A	G	0.025	0.759	0.003	7.16e-19	76.563
48	rs12899011	T	C	-0.018	0.177	0.003	5.24e-09	33.715
49	rs12982665	T	C	-0.021	0.193	0.003	6.29e-10	37.426
50	rs13098603	A	G	0.018	0.362	0.003	7.37e-13	52.418
51	rs13101828	A	G	0.022	0.551	0.003	1.18e-16	66.997
52	rs13124532	T	C	0.023	0.145	0.003	5.54e-11	43.793
53	rs13223303	T	C	0.017	0.707	0.003	4.25e-09	34.769
54	rs13256367	A	C	0.022	0.653	0.003	3.42e-18	74.65
55	rs13283416	T	G	0.013	0.566	0.002	2.31e-08	31.174
56	rs13389219	T	C	-0.049	0.407	0.002	2.49e-99	450.178
57	rs13432211	A	G	0.017	0.776	0.003	1.39e-09	37.297
58	rs1345203	T	C	0.025	0.783	0.003	1.25e-14	59.579
59	rs1386827	T	C	-0.013	0.496	0.002	1.1e-08	31.947
60	rs139590	A	G	0.016	0.229	0.003	7.11e-09	34.244
61	rs1396514	T	C	-0.028	0.51	0.002	1.95e-35	149.265
62	rs1396611	T	C	0.017	0.319	0.003	2.76e-11	46.24
63	rs1431659	A	G	0.016	0.273	0.003	6.27e-09	32.956
64	rs1443512	A	C	0.038	0.222	0.003	2.63e-47	202.272
65	rs1457489	A	G	0.029	0.281	0.003	2.44e-29	123.552
66	rs147627829	A	G	0.088	0.042	0.007	1.12e-39	176.165
67	rs148193460	C	G	0.044	0.968	0.008	4.97e-08	29.566
68	rs151235402	T	C	0.074	0.015	0.011	3.02e-11	44.085
69	rs1526480	T	C	-0.014	0.618	0.002	1.22e-09	35.502
70	rs1534696	A	C	-0.034	0.571	0.002	4e-49	219.813
71	rs1558902	A	T	0.033	0.408	0.002	6.23e-47	210.881
72	rs1569135	A	G	0.021	0.538	0.002	5.6e-21	85.764
73	rs1657938	A	G	-0.017	0.793	0.003	4.4e-09	34.364
74	rs1680490	A	G	-0.016	0.64	0.003	9.51e-09	32.246
75	rs16912921	A	C	0.014	0.315	0.002	2.85e-08	31.641
76	rs17185933	A	G	0.016	0.17	0.003	3.68e-08	31.206
77	rs17264866	C	G	-0.018	0.777	0.003	1.16e-10	42.25
78	rs17311264	T	C	0.016	0.216	0.003	1.13e-08	31.981
79	rs17325066	T	C	-0.036	0.909	0.005	2.74e-14	57.695
80	rs17457629	A	T	0.016	0.724	0.003	2.91e-09	35.117
81	rs1757471	T	C	0.015	0.508	0.002	3.23e-10	39.063
82	rs17584626	A	T	0.016	0.688	0.003	1.7e-09	35.54
83	rs17644283	A	G	0.015	0.388	0.002	5.46e-10	37.516
84	rs17724992	A	G	0.014	0.72	0.003	2.97e-08	30.25
85	rs17819328	T	G	-0.033	0.568	0.002	2.61e-45	202.134
86	rs1829276	A	G	-0.018	0.455	0.003	1.76e-11	43.952
87	rs1902032	T	C	-0.032	0.943	0.005	2.7e-10	39.863
88	rs1907218	T	C	0.016	0.305	0.003	5.31e-11	41.99
89	rs1922437	T	C	0.015	0.522	0.003	4.5e-08	31.102
90	rs20478	A	G	0.028	0.098	0.004	6.63e-12	47.266
91	rs2112347	T	G	0.019	0.63	0.002	8.51e-16	67.526
92	rs2131919	A	G	-0.02	0.841	0.003	1.93e-10	42.041
93	rs2159607	T	G	0.024	0.817	0.003	1.32e-15	66.226
94	rs2166670	A	G	0.02	0.274	0.003	1.76e-13	56.25
95	rs2193748	C	G	0.02	0.228	0.003	1.93e-10	39.848
96	rs2207132	A	G	0.051	0.032	0.008	1.51e-11	45.338
97	rs2254069	A	G	0.031	0.128	0.004	9.21e-18	72.25
98	rs2290437	A	G	0.018	0.176	0.003	9.11e-09	31.868
99	rs2294239	A	G	0.023	0.568	0.002	2.58e-22	95.699
100	rs2303975	A	G	-0.021	0.117	0.004	3.07e-09	35.658
101	rs2306363	T	G	-0.021	0.204	0.003	3.07e-10	39.347
102	rs2306374	T	C	-0.021	0.842	0.003	7.37e-12	47.655
103	rs2306589	T	C	0.018	0.472	0.002	2.19e-15	60.569
104	rs2335077	A	G	-0.016	0.645	0.003	1.65e-10	40.45
105	rs2371767	C	G	-0.048	0.269	0.003	2.9e-82	374.81
106	rs2373078	T	C	0.028	0.099	0.004	2.38e-13	54.682
107	rs2396004	A	G	0.016	0.44	0.002	1.9e-11	43.34
108	rs2455853	A	G	-0.019	0.733	0.003	2.33e-13	52.284
109	rs2470945	A	C	0.015	0.364	0.002	1.09e-09	37.516
110	rs2474714	A	G	0.015	0.566	0.002	9.38e-10	37.007
111	rs2486757	T	C	-0.014	0.289	0.003	8.76e-09	32.262
112	rs2503099	A	G	-0.034	0.835	0.003	6.37e-27	117.478
113	rs2509963	T	C	-0.019	0.261	0.003	1.09e-12	51.096
114	rs2523579	T	C	-0.025	0.35	0.003	3.71e-19	78.449
115	rs2543622	A	C	0.017	0.17	0.003	1.53e-08	31.505
116	rs2551928	A	G	-0.017	0.184	0.003	3.22e-08	31.36
117	rs2645294	T	C	0.027	0.557	0.002	1.14e-31	136.788
118	rs27361	A	G	-0.016	0.301	0.003	2.79e-09	36.463
119	rs2747399	A	G	-0.023	0.492	0.002	8.45e-23	94.252
120	rs2791558	T	C	0.02	0.264	0.003	1.65e-13	55.42
121	rs2808096	A	G	0.016	0.779	0.003	3.42e-08	30.061
122	rs2820443	T	C	0.049	0.707	0.003	8.4e-86	384.16
123	rs28445639	T	C	0.027	0.212	0.003	5.73e-17	71.72
124	rs2925128	T	C	-0.015	0.368	0.002	2.87e-10	40.641
125	rs2925979	T	C	0.038	0.296	0.003	1.22e-51	225
126	rs2993481	A	T	-0.018	0.65	0.003	6.29e-09	34.028
127	rs332105	A	G	-0.018	0.554	0.002	1.93e-13	53.778
128	rs34000	T	C	0.016	0.602	0.003	4.02e-11	41.99
129	rs34995138	A	G	-0.021	0.168	0.004	6.24e-09	33.063
130	rs35643724	A	G	-0.034	0.143	0.004	8.73e-19	78.183
131	rs36221133	T	C	-0.069	0.987	0.012	3.73e-09	34.871
132	rs3731861	T	C	-0.014	0.632	0.002	2.24e-08	32.585
133	rs3747579	T	C	-0.018	0.711	0.003	8.16e-13	50.126
134	rs3770781	A	G	0.013	0.56	0.002	1.68e-08	31.174
135	rs377436	A	G	-0.014	0.293	0.003	3.59e-08	29.828
136	rs3786897	A	G	-0.023	0.58	0.002	2.14e-23	100
137	rs3789615	T	C	-0.014	0.428	0.002	7.59e-10	37.582
138	rs3792751	T	C	0.014	0.364	0.002	3.9e-09	33.063
139	rs3851294	A	G	-0.032	0.097	0.004	8.46e-15	59.403
140	rs3909256	T	C	0.017	0.752	0.003	2.62e-09	35.573
141	rs3910516	A	G	0.02	0.262	0.003	6.97e-11	42.684
142	rs3930017	A	G	-0.015	0.394	0.002	5.92e-10	38.028
143	rs3936510	T	G	0.042	0.196	0.003	2.59e-48	211.753
144	rs4128348	T	C	-0.013	0.474	0.002	3.45e-08	29.537
145	rs4130827	T	G	-0.02	0.705	0.003	1.93e-13	53.778
146	rs4146819	A	C	0.018	0.577	0.003	1.19e-12	49
147	rs4264461	A	G	-0.013	0.463	0.002	2.67e-08	31.174
148	rs4372913	A	G	-0.016	0.788	0.003	1.74e-08	31.206
149	rs4420638	A	G	0.033	0.813	0.003	9.81e-25	103.149
150	rs4450871	A	G	0.022	0.55	0.003	6.14e-18	76.738
151	rs4459369	T	G	0.016	0.731	0.003	5.73e-09	33.889
152	rs4465809	T	G	0.02	0.492	0.002	4.33e-17	69.444
153	rs4657305	T	C	-0.014	0.463	0.002	5.24e-09	33.063
154	rs4687712	A	G	-0.017	0.54	0.002	4.09e-13	52.091
155	rs4705986	T	G	0.033	0.939	0.005	1.01e-10	41.869
156	rs4714704	A	G	-0.02	0.273	0.003	8.58e-14	54.322
157	rs4742929	A	G	-0.027	0.511	0.003	3.25e-24	100
158	rs474513	A	G	0.019	0.507	0.002	5.22e-16	63.335
159	rs4809604	T	G	-0.026	0.575	0.002	3.17e-26	112.891
160	rs4868256	T	C	0.017	0.501	0.003	1.68e-11	45.158
161	rs4871958	A	G	0.016	0.508	0.002	6.87e-13	50.843
162	rs4929927	A	G	-0.018	0.331	0.002	1.79e-14	57.507
163	rs4930724	T	C	0.04	0.661	0.003	2.77e-58	261.146
164	rs522833	C	G	-0.019	0.778	0.003	4.25e-11	42.925
165	rs536665	A	G	-0.019	0.799	0.003	1.75e-08	31.769
166	rs55747707	A	G	-0.028	0.198	0.003	9.67e-17	70.458
167	rs55920843	T	G	0.097	0.989	0.013	1.69e-14	58.9
168	rs56206672	T	C	-0.021	0.804	0.003	4.36e-10	38.968
169	rs579682	T	C	-0.016	0.715	0.003	3.69e-09	36
170	rs605066	T	C	-0.03	0.582	0.002	5.73e-35	153.141
171	rs6068279	T	G	0.018	0.535	0.002	1.74e-13	53.168
172	rs6090040	A	C	0.021	0.48	0.003	9.03e-15	59.347
173	rs620280	A	G	0.023	0.904	0.004	2.54e-08	30.512
174	rs62095889	A	G	-0.016	0.343	0.003	9.61e-09	33.063
175	rs62106258	T	C	0.053	0.953	0.006	4.18e-17	69.709
176	rs645040	T	G	0.018	0.771	0.003	3.18e-11	44.94
177	rs6470361	A	G	-0.021	0.694	0.003	9.17e-13	49.97
178	rs650198	T	C	-0.015	0.73	0.003	1.83e-08	30.864
179	rs6548237	A	C	-0.023	0.161	0.003	1.68e-14	58.778
180	rs666032	T	G	0.019	0.193	0.003	2.73e-10	38.761
181	rs66836452	T	C	-0.025	0.114	0.004	2.92e-09	35.708
182	rs6688233	T	C	0.025	0.238	0.003	1.12e-19	81
183	rs6719428	T	C	-0.022	0.705	0.003	1.11e-17	74.225
184	rs6728502	T	C	-0.015	0.297	0.003	7.73e-09	33.729
185	rs6795831	A	C	0.044	0.817	0.003	1.33e-49	218.054
186	rs6870983	T	C	-0.016	0.208	0.003	2.87e-09	36
187	rs6932767	T	G	0.018	0.792	0.003	6.33e-10	39.386
188	rs711869	A	G	-0.016	0.557	0.002	1.11e-11	45.563
189	rs7175346	A	G	0.016	0.525	0.002	6.55e-11	41.71
190	rs7213608	T	C	-0.019	0.682	0.003	1.68e-13	53.402
191	rs7231852	A	G	-0.017	0.251	0.003	1.68e-10	41.531
192	rs7232625	A	C	0.02	0.843	0.004	4.45e-08	30.556
193	rs7249081	T	C	0.017	0.524	0.003	2.28e-10	39.643
194	rs72959041	A	G	0.179	0.047	0.006	1.7e-175	808.184
195	rs7395513	A	G	-0.024	0.439	0.003	8.58e-19	77.049
196	rs7402977	A	G	-0.017	0.264	0.003	1.53e-09	36.43
197	rs747249	A	G	0.015	0.36	0.003	9.22e-10	36.482
198	rs7492628	C	G	-0.019	0.68	0.003	9.03e-14	54.533
199	rs7531656	A	G	0.015	0.33	0.002	5.87e-10	39.063
200	rs7541039	T	C	-0.019	0.256	0.003	2.97e-10	40.111
201	rs7598832	T	C	-0.022	0.333	0.002	6.08e-21	87.111
202	rs7612999	A	G	0.021	0.247	0.003	2.52e-14	56.25
203	rs76189032	T	C	0.037	0.077	0.005	2.33e-13	53.29
204	rs7783857	C	G	-0.024	0.732	0.003	1.92e-21	91.394
205	rs7798002	T	G	0.038	0.196	0.003	1.42e-41	188.082
206	rs780159	A	G	-0.014	0.43	0.002	6.69e-09	34.452
207	rs7805063	T	C	0.018	0.396	0.002	3.59e-13	53.168
208	rs7942757	A	G	-0.015	0.476	0.003	2.53e-08	31.102
209	rs7942991	T	C	0.021	0.28	0.003	2.26e-16	67.24
210	rs7958822	A	G	-0.013	0.447	0.002	3.61e-08	29.793
211	rs797486	A	C	0.036	0.894	0.004	7.66e-25	104.04
212	rs8033381	A	G	0.016	0.729	0.003	9.67e-10	36.463
213	rs8054299	C	G	0.017	0.686	0.003	8.79e-11	41.256
214	rs8054556	A	G	0.02	0.465	0.003	9.91e-14	53.778
215	rs805770	T	C	0.02	0.396	0.002	7.45e-17	71.543
216	rs8103017	C	G	-0.019	0.705	0.003	6.49e-11	43.378
217	rs8131986	A	C	0.017	0.507	0.002	1.27e-12	49
218	rs863750	T	C	0.041	0.583	0.002	3.97e-68	310.066
219	rs881301	T	C	-0.018	0.583	0.002	6.82e-14	56.25
220	rs892002	T	C	-0.014	0.646	0.003	3.31e-08	30.47
221	rs905938	T	C	0.021	0.722	0.003	3.9e-16	66.485
222	rs912056	A	T	-0.032	0.386	0.002	4.68e-41	187.571
223	rs9400239	T	C	-0.015	0.306	0.002	1.4e-09	37.516
224	rs9425301	A	C	0.027	0.36	0.002	1.23e-29	123.766
225	rs9644033	A	T	0.033	0.754	0.003	2.89e-33	142.291
226	rs9674537	A	G	0.027	0.11	0.004	5.43e-11	42.56
227	rs9678859	A	G	0.021	0.182	0.003	2.9e-11	43.73
228	rs974801	A	G	-0.017	0.641	0.002	4.18e-13	54.631
229	rs9840527	T	C	-0.016	0.56	0.003	6.02e-09	32.956
230	rs9932957	A	G	-0.016	0.518	0.002	3.85e-11	42.793
231	rs9944423	A	G	-0.035	0.946	0.005	9.01e-14	56.41
232	rs9969455	A	G	0.014	0.615	0.002	1.62e-08	32.585
233	rs998584	A	C	0.055	0.48	0.002	5.48e-120	561.484
234	rs9991328	T	C	0.033	0.474	0.002	1.18e-48	207.11

## Sheet: Table S5
Table S5 Genetic information of SNPs associated with WHRadjBMI for women in UVMR.
	SNP	EA	OA	Beta	EAF	S.E.	P-value	F
1	rs10019888	A	G	-0.03	0.813	0.003	2.04e-22	95.535
2	rs10101067	C	G	0.054	0.07	0.005	5.67e-33	141.346
3	rs1029472	A	G	-0.035	0.941	0.006	3.96e-10	39.286
4	rs1035942	A	G	0.023	0.274	0.003	2.25e-17	69.444
5	rs1040848	A	T	0.019	0.757	0.003	7.14e-12	45.563
6	rs1045241	T	C	-0.033	0.282	0.003	4.11e-38	163.053
7	rs10462028	A	G	0.028	0.323	0.003	5.01e-28	122.766
8	rs10463416	A	G	0.015	0.357	0.002	1.73e-09	38.028
9	rs10477191	A	G	-0.049	0.936	0.005	6.13e-20	82.675
10	rs10491806	A	G	-0.026	0.84	0.003	8.48e-16	63.501
11	rs10506110	A	C	0.015	0.635	0.003	4.86e-09	34.106
12	rs1053593	T	G	-0.017	0.642	0.002	3.34e-12	47.266
13	rs1057119	C	G	0.018	0.773	0.003	2.97e-10	39.82
14	rs10744374	T	C	0.014	0.353	0.003	1.19e-08	33.178
15	rs10761604	T	C	0.02	0.444	0.002	3.13e-17	74.11
16	rs10808546	T	C	-0.025	0.422	0.002	3.37e-27	117.204
17	rs10818583	A	G	0.016	0.27	0.003	1.02e-08	33.383
18	rs10842708	A	G	-0.048	0.764	0.003	5.07e-75	336.581
19	rs10880823	T	C	-0.023	0.765	0.003	5.99e-16	66.889
20	rs10887759	A	G	0.022	0.159	0.003	1.05e-11	44.849
21	rs10891290	T	C	0.028	0.645	0.002	2.24e-29	132.25
22	rs10919388	A	C	-0.044	0.273	0.003	2.13e-63	282.499
23	rs11057458	T	C	0.033	0.611	0.002	1.55e-41	189.063
24	rs11129657	T	C	-0.019	0.793	0.003	2.16e-10	40.696
25	rs11187537	C	G	0.026	0.262	0.003	9.55e-21	89.198
26	rs11644920	A	T	-0.02	0.696	0.003	3.57e-14	56.25
27	rs11649660	C	G	0.02	0.789	0.003	2.16e-09	35.276
28	rs11652864	A	G	0.013	0.456	0.002	4.49e-08	29.793
29	rs11664106	A	T	0.042	0.631	0.003	9.2e-51	229.306
30	rs1168578	A	C	-0.014	0.525	0.002	1.42e-08	31.641
31	rs116934048	T	G	0.036	0.044	0.007	2.78e-08	31.016
32	rs11694173	A	G	0.022	0.177	0.003	6.75e-14	55.992
33	rs11706512	A	C	-0.014	0.492	0.002	3.31e-09	34.028
34	rs11718898	T	C	0.017	0.321	0.003	3.7e-11	43.56
35	rs11721258	A	G	-0.016	0.718	0.003	3.37e-10	38.822
36	rs11724804	A	G	-0.02	0.443	0.002	5.77e-17	70.141
37	rs11727676	T	C	-0.034	0.911	0.004	2.74e-16	68.365
38	rs11764879	A	G	-0.023	0.286	0.003	2.51e-19	83.174
39	rs11770285	C	G	0.036	0.9	0.004	8.46e-19	77.526
40	rs118162845	T	C	-0.074	0.014	0.012	1.78e-10	40.916
41	rs11882273	T	C	0.017	0.539	0.003	2.34e-10	39.178
42	rs11929253	A	G	0.024	0.179	0.003	9.65e-16	63.468
43	rs11992444	T	G	0.022	0.509	0.003	7.29e-16	63.409
44	rs12061508	A	G	0.018	0.21	0.003	2.34e-10	38.955
45	rs12134163	T	G	0.022	0.172	0.003	2.16e-12	48.549
46	rs12192658	A	G	-0.024	0.099	0.004	2.47e-09	35.403
47	rs12293855	A	G	0.029	0.131	0.004	3.04e-13	54.533
48	rs12328339	T	C	-0.015	0.451	0.003	7.93e-09	32.532
49	rs12338482	A	T	-0.018	0.685	0.003	9.93e-13	49
50	rs12369214	A	G	0.02	0.394	0.003	3.99e-16	64
51	rs12435329	T	C	0.015	0.536	0.003	4.11e-08	29.642
52	rs12441543	A	G	-0.02	0.29	0.003	6.38e-15	61.562
53	rs12454712	T	C	0.031	0.625	0.003	1.96e-36	155.75
54	rs12463321	A	G	-0.022	0.147	0.004	1.26e-08	32.31
55	rs1250259	A	T	-0.022	0.742	0.003	1.04e-15	65.191
56	rs12595496	A	G	-0.033	0.866	0.003	1.64e-21	91.934
57	rs12647922	T	C	0.024	0.207	0.003	6.46e-16	65.666
58	rs12817549	T	C	-0.016	0.552	0.002	1.05e-12	50.843
59	rs1281949	A	G	0.015	0.588	0.003	2.73e-08	30.864
60	rs1294410	T	C	-0.038	0.383	0.002	9.17e-58	267.251
61	rs13050201	T	G	-0.016	0.478	0.002	4.91e-11	43.34
62	rs13107325	T	C	-0.035	0.081	0.005	5.74e-14	56.25
63	rs13223303	T	C	0.019	0.707	0.003	1.26e-10	42.026
64	rs13281615	A	G	0.019	0.576	0.002	9.19e-16	66.104
65	rs13389219	T	C	-0.061	0.407	0.002	1.16e-152	708.023
66	rs13404250	T	C	-0.024	0.329	0.003	3.44e-22	90.63
67	rs1340819	A	C	0.015	0.662	0.002	7.04e-10	38.543
68	rs13413974	T	G	0.027	0.843	0.003	5.9e-17	69.618
69	rs1345203	T	C	0.033	0.783	0.003	5.49e-24	103.149
70	rs139242696	T	C	-0.059	0.976	0.009	2.64e-11	44.544
71	rs1396514	T	C	-0.036	0.511	0.002	1.54e-56	249.091
72	rs1396611	T	C	0.023	0.319	0.003	1.07e-19	79.621
73	rs1415361	T	C	0.016	0.593	0.003	2.42e-09	35.117
74	rs1440372	T	C	-0.015	0.267	0.003	6.53e-09	32.842
75	rs1443512	A	C	0.042	0.222	0.003	6.21e-56	244.285
76	rs146167147	T	C	0.078	0.013	0.013	4.71e-10	38.639
77	rs146459385	A	G	0.064	0.05	0.006	3.56e-25	108.706
78	rs147627829	A	G	0.111	0.042	0.007	3.27e-62	273.483
79	rs151235402	T	C	0.089	0.015	0.011	9.85e-16	64.723
80	rs1520325	T	C	0.017	0.228	0.003	2.29e-09	34.726
81	rs1524668	A	C	-0.015	0.34	0.003	5.73e-09	33.64
82	rs1534696	A	C	-0.04	0.569	0.002	8.1e-64	294.943
83	rs1578916	T	C	0.018	0.24	0.003	7.4e-11	42.716
84	rs16907277	A	G	-0.027	0.89	0.004	2.82e-12	49
85	rs16919100	T	C	-0.017	0.833	0.003	2.05e-08	31.505
86	rs16935416	A	G	-0.026	0.096	0.004	6.54e-10	37.735
87	rs16957349	T	C	0.043	0.954	0.006	1.36e-14	59.51
88	rs17006738	A	G	0.03	0.055	0.005	5.62e-09	34.178
89	rs17097336	T	C	0.017	0.796	0.003	4.36e-09	33.56
90	rs17101456	A	G	-0.037	0.88	0.004	2.99e-23	98.922
91	rs17292540	C	G	-0.018	0.224	0.003	2.14e-10	40.869
92	rs17325066	T	C	-0.04	0.909	0.005	1.9e-17	72.431
93	rs17326656	T	G	0.025	0.235	0.003	9.44e-19	79.083
94	rs17437781	A	G	-0.016	0.481	0.002	4.85e-11	42.25
95	rs17451107	T	C	0.031	0.617	0.002	3.5e-39	165.766
96	rs17457629	A	T	0.019	0.724	0.003	8.63e-12	46.948
97	rs17611866	T	C	0.016	0.753	0.003	2.11e-08	30.644
98	rs17688434	A	G	0.022	0.213	0.003	1.98e-15	64
99	rs17819328	T	G	-0.038	0.568	0.002	7.78e-60	272.968
100	rs1877569	A	G	0.019	0.193	0.003	1.52e-10	42.026
101	rs1883025	T	C	-0.019	0.244	0.003	2.66e-12	47.457
102	rs1902032	T	C	-0.039	0.943	0.005	1.92e-14	58.778
103	rs1902066	T	C	-0.021	0.446	0.002	3.11e-19	79.507
104	rs1907218	T	C	0.018	0.305	0.003	1.98e-13	53.582
105	rs1997833	T	C	-0.016	0.707	0.003	7.95e-11	43.034
106	rs20478	A	G	0.026	0.098	0.004	1.07e-10	41.926
107	rs2047937	T	C	-0.013	0.517	0.002	1.55e-08	31.947
108	rs2153155	T	C	-0.018	0.649	0.003	3.66e-13	52.998
109	rs2166365	A	G	0.018	0.777	0.003	1.94e-09	36.415
110	rs2166670	A	G	0.017	0.274	0.003	2.9e-10	41.256
111	rs2207132	A	G	0.069	0.032	0.008	2.22e-20	85.624
112	rs2236519	A	G	0.035	0.368	0.003	7e-45	192.654
113	rs2237336	T	C	0.015	0.398	0.002	5.28e-10	37.516
114	rs2246954	A	G	-0.026	0.484	0.002	2.5e-28	120.085
115	rs2270445	A	G	-0.017	0.513	0.002	3.29e-12	47.84
116	rs2285892	A	G	-0.015	0.326	0.003	7.75e-09	34.574
117	rs2294239	A	G	0.026	0.568	0.002	4.21e-28	123.887
118	rs2298632	T	C	-0.018	0.487	0.002	1.98e-15	64
119	rs2303975	A	G	-0.027	0.117	0.004	7.56e-14	57.327
120	rs2306363	T	G	-0.023	0.204	0.003	7.99e-12	46.902
121	rs2369633	T	C	-0.038	0.096	0.004	3.76e-20	85.45
122	rs2371767	C	G	-0.06	0.27	0.003	2.79e-124	579.846
123	rs2376585	T	C	-0.017	0.198	0.003	1.73e-08	31.144
124	rs2459732	T	C	-0.018	0.45	0.002	4.59e-14	56.25
125	rs2474714	A	G	0.015	0.566	0.002	1.55e-10	40.641
126	rs2503100	A	G	-0.036	0.835	0.003	4.05e-31	137.873
127	rs2509963	T	C	-0.021	0.261	0.003	1.56e-14	59.919
128	rs2645294	T	C	0.035	0.557	0.002	2.86e-51	228.93
129	rs2662226	T	C	-0.015	0.597	0.002	1.06e-09	37.516
130	rs269967	A	T	0.019	0.821	0.003	3.68e-09	35.614
131	rs27361	A	G	-0.019	0.301	0.003	2.77e-13	55.102
132	rs2746478	T	C	-0.015	0.374	0.003	2.63e-08	31.693
133	rs2791558	T	C	0.025	0.264	0.003	1.61e-20	88.499
134	rs2820443	T	C	0.062	0.707	0.003	1.09e-133	613.058
135	rs2821391	A	G	0.014	0.71	0.003	3.63e-08	30.25
136	rs2848657	A	T	-0.021	0.125	0.004	8.09e-09	33.063
137	rs2854747	A	G	-0.015	0.586	0.003	3.8e-08	30.454
138	rs28562046	C	G	-0.019	0.243	0.003	6.84e-10	37.961
139	rs2925128	T	C	-0.02	0.368	0.002	2.4e-16	70.141
140	rs2925979	T	C	0.045	0.296	0.003	2.29e-72	324
141	rs2943636	A	G	0.015	0.491	0.002	1.99e-11	44.832
142	rs2993481	A	T	-0.022	0.653	0.003	6.21e-13	52.804
143	rs2997447	A	G	-0.016	0.214	0.003	9.16e-09	31.981
144	rs301506	A	G	0.013	0.563	0.002	3.74e-08	29.793
145	rs303084	A	G	0.024	0.784	0.003	2.77e-17	71.041
146	rs307574	T	G	-0.021	0.849	0.003	1.8e-10	40.496
147	rs332105	A	G	-0.019	0.554	0.002	2.41e-15	63.335
148	rs34000	T	C	0.019	0.602	0.003	1.15e-14	57.76
149	rs34517439	A	C	-0.029	0.117	0.004	4.02e-12	47.348
150	rs34711608	A	G	-0.026	0.913	0.005	4.71e-08	30.133
151	rs34995138	A	G	-0.021	0.168	0.004	9.25e-09	32.744
152	rs35643058	A	G	0.024	0.703	0.003	4.27e-16	65.61
153	rs35643724	A	G	-0.034	0.144	0.004	4.36e-19	80.055
154	rs36184164	T	G	-0.025	0.89	0.004	1.83e-09	36.574
155	rs3738479	A	T	-0.017	0.225	0.003	6.42e-10	37.735
156	rs3745348	T	C	0.017	0.291	0.003	3.71e-11	44.09
157	rs3747579	T	C	-0.023	0.711	0.003	1.61e-19	81
158	rs3773240	T	C	0.017	0.233	0.003	6.39e-10	38.175
159	rs3792751	T	C	0.018	0.364	0.002	5.21e-14	55.007
160	rs3808579	T	C	0.015	0.689	0.003	1.5e-09	37.454
161	rs3818717	T	C	0.022	0.403	0.002	2.87e-20	84.028
162	rs3843375	A	G	0.016	0.406	0.003	1.57e-09	36.446
163	rs38902	A	G	0.017	0.537	0.002	3.9e-13	51.96
164	rs3936510	T	G	0.049	0.196	0.003	4.28e-64	286.66
165	rs4081724	A	G	-0.04	0.139	0.003	4.4e-32	136.34
166	rs4130827	T	G	-0.024	0.705	0.003	6.69e-19	79.012
167	rs4246243	A	C	-0.016	0.486	0.002	2.29e-11	43.891
168	rs4372913	A	G	-0.019	0.788	0.003	3.88e-11	42.925
169	rs4450871	A	G	0.027	0.55	0.003	3.76e-26	115.778
170	rs4474021	T	G	0.016	0.308	0.003	1.53e-10	40.96
171	rs4531856	T	C	-0.027	0.641	0.003	1.66e-27	116.64
172	rs4657305	T	C	-0.014	0.463	0.002	9.03e-09	32.111
173	rs4710940	A	C	-0.014	0.638	0.002	2.35e-09	34.516
174	rs4714704	A	G	-0.02	0.273	0.003	1.81e-13	53.236
175	rs4742929	A	G	-0.033	0.511	0.003	8.33e-35	147.578
176	rs4868256	T	C	0.019	0.501	0.003	7.24e-14	55.95
177	rs4894803	A	G	0.019	0.601	0.002	3.14e-14	59.418
178	rs4934618	A	G	0.018	0.42	0.002	3.66e-13	54.391
179	rs4984803	A	G	-0.016	0.6	0.002	8.56e-11	42.793
180	rs501470	T	G	0.025	0.503	0.002	4.22e-27	115.329
181	rs5117	T	C	0.027	0.767	0.003	1.35e-17	71.191
182	rs552125	T	C	-0.022	0.118	0.004	2.05e-10	39.87
183	rs55747707	A	G	-0.036	0.198	0.003	2.19e-26	115.725
184	rs55920843	T	G	0.117	0.989	0.013	1.89e-20	86.224
185	rs56187488	T	C	-0.022	0.733	0.003	1.71e-13	54.268
186	rs577721086	T	C	-0.215	0.952	0.006	1e-200	1167.9
187	rs605066	T	C	-0.035	0.582	0.002	3.52e-48	215.111
188	rs6062344	T	C	-0.025	0.5	0.003	8.18e-25	101.606
189	rs61653333	T	G	0.051	0.03	0.008	1.09e-10	41.35
190	rs61836042	T	C	0.047	0.032	0.008	1.23e-08	32.573
191	rs62070804	T	C	0.079	0.018	0.01	9.66e-15	59.683
192	rs62321168	T	C	-0.025	0.853	0.004	2.26e-11	44.328
193	rs6478851	A	G	0.016	0.25	0.003	2.49e-09	35.557
194	rs6494407	A	G	0.017	0.364	0.003	8.48e-10	36.43
195	rs6588110	T	C	-0.015	0.308	0.003	4.29e-09	35.522
196	rs6688233	T	C	0.028	0.238	0.003	1.07e-23	100
197	rs6719672	A	G	-0.032	0.819	0.003	1.68e-25	107.892
198	rs6795831	A	C	0.052	0.816	0.003	4.65e-67	300.444
199	rs6878122	A	G	-0.015	0.698	0.003	4.82e-09	35.046
200	rs6932767	T	G	0.018	0.792	0.003	1.58e-09	35.601
201	rs7014168	A	G	0.017	0.224	0.003	1.42e-09	36.43
202	rs7086377	T	G	0.018	0.394	0.002	3.6e-13	53.778
203	rs7114479	T	C	0.014	0.588	0.003	4.3e-08	29.16
204	rs711869	A	G	-0.017	0.557	0.002	4.83e-13	52.563
205	rs713563	A	G	0.016	0.224	0.003	2.51e-08	31.592
206	rs71439172	A	G	-0.029	0.143	0.004	1.99e-14	59.859
207	rs7154498	C	G	0.023	0.284	0.003	2.56e-15	60.321
208	rs7176070	T	C	0.019	0.251	0.003	2.3e-10	39.163
209	rs727428	T	C	0.019	0.455	0.002	8.73e-15	60.063
210	rs72801474	A	G	-0.031	0.088	0.005	2.12e-11	44.634
211	rs7282332	A	G	-0.024	0.108	0.004	4.63e-10	38.244
212	rs7329886	A	G	-0.013	0.561	0.002	3.31e-08	30.25
213	rs73466515	A	G	-0.017	0.751	0.003	4.51e-08	30.073
214	rs7350438	T	C	-0.014	0.377	0.003	8.78e-09	31.81
215	rs7395513	A	G	-0.027	0.439	0.003	1.1e-23	100
216	rs742834	C	G	0.026	0.14	0.004	2.38e-13	53.918
217	rs747249	A	G	0.016	0.36	0.003	1.02e-10	41.474
218	rs74809942	T	C	0.029	0.917	0.005	2.31e-09	36
219	rs7492628	C	G	-0.029	0.68	0.003	1.45e-28	121.848
220	rs757931	A	C	0.016	0.294	0.003	1.84e-09	36.929
221	rs7603236	T	C	-0.021	0.597	0.002	1.2e-17	74.391
222	rs7633675	T	G	-0.019	0.682	0.002	9.18e-15	60.71
223	rs7753502	T	C	0.03	0.495	0.002	1.61e-37	164.509
224	rs780159	A	G	-0.013	0.429	0.002	1.41e-08	31.174
225	rs78058190	A	G	0.064	0.049	0.007	3.62e-20	85.228
226	rs7901275	A	C	-0.015	0.558	0.002	3.69e-10	39.745
227	rs7942991	T	C	0.025	0.281	0.003	3e-23	100.802
228	rs79634051	C	G	-0.056	0.027	0.008	1.07e-11	46.639
229	rs797486	A	C	0.038	0.894	0.004	4.32e-27	115.409
230	rs8054299	C	G	0.021	0.686	0.003	1.87e-15	62.167
231	rs805770	T	C	0.024	0.396	0.002	1.93e-22	97.516
232	rs8073599	T	C	0.014	0.366	0.002	4.28e-09	35.502
233	rs8074638	A	G	0.021	0.192	0.003	1.56e-11	45.89
234	rs8094261	C	G	0.019	0.794	0.003	1.39e-10	41.58
235	rs8097893	A	G	-0.032	0.952	0.006	3.49e-08	30.25
236	rs8103017	C	G	-0.023	0.705	0.003	1.48e-14	60.732
237	rs8115431	A	G	0.031	0.064	0.005	8.56e-11	42.521
238	rs853057	T	C	-0.019	0.486	0.002	2.07e-15	62.674
239	rs860262	A	C	-0.021	0.49	0.003	1.69e-15	65.859
240	rs881299	T	C	-0.016	0.589	0.003	1.89e-09	36
241	rs8887	T	C	-0.015	0.425	0.002	2.52e-09	37.007
242	rs890498	C	G	-0.021	0.654	0.003	5.27e-16	67.24
243	rs892002	T	C	-0.015	0.646	0.003	4.59e-09	34.106
244	rs905938	T	C	0.032	0.723	0.003	1.41e-34	153.379
245	rs9362083	A	T	-0.014	0.587	0.002	5.17e-09	34.028
246	rs9415106	A	G	0.017	0.713	0.003	6.71e-11	43.763
247	rs9425301	A	C	0.031	0.36	0.002	1.16e-38	166.84
248	rs9436299	A	C	0.017	0.657	0.003	2.93e-11	43.763
249	rs9457258	T	C	-0.016	0.535	0.003	3.09e-09	33.812
250	rs952632	A	G	0.056	0.657	0.003	2.8e-111	507.15
251	rs9644033	A	T	0.038	0.754	0.003	3e-42	183.216
252	rs9674537	A	G	0.033	0.11	0.004	2.48e-15	62.109
253	rs9678859	A	G	0.023	0.182	0.003	1.62e-13	54.094
254	rs972283	A	G	-0.029	0.47	0.002	5.9e-36	153.544
255	rs979012	T	C	0.02	0.364	0.002	1.9e-17	72.25
256	rs9792401	T	G	-0.014	0.344	0.003	1.19e-08	32.262
257	rs9848655	A	G	0.029	0.156	0.003	4.3e-20	86.31
258	rs986363	T	C	-0.02	0.42	0.002	8.44e-18	75.614
259	rs9871235	A	G	0.014	0.615	0.002	9.59e-10	36
260	rs990211	A	G	-0.025	0.209	0.003	7e-18	75.51
261	rs998584	A	C	0.067	0.48	0.002	8.66e-175	767.752
262	rs9991328	T	C	0.041	0.474	0.002	5.34e-70	310.066
